# Supplementary material for: Upregulation of selected HERVW loci in multiple sclerosis
Source: Mob DNA. 2021 Jun 29;12:18. doi: 10.1186/s13100-021-00243-1 (PMC8243764; doi:10.1186/s13100-021-00243-1)
Supplement: Supplementary file 1 — Additional file 1: Table S1. The levels of GAPDH, RPL19 and HSDA were determined by qPCR in the samples indicated, as described in the legend to Suppl Fig. 1. The Table lists the Cts obtained for each gene (columns named accordingly, the mean of all three (column “mean”) and the difference between the Cts obtained using either GAPDH (G) or the mean of three reference genes (P) (Column P-G). The difference (mean 2.76; standard deviation 0.29) is statistically constant among samples (Welch´s t-test; p < 0.05). [file 13100_2021_243_MOESM1_ESM.xls]

## Sheet: Promedio
	Sample Name	GAPDH	RPL19	SDHA	mean	P-G
	RMS-3	25.6918	26.8439	32.6055	28.3804	2.68859
	RMS-15	27.165	28.5394	32.6499	29.4514	2.28641
	RMS-23	25.8836	27.3427	31.5184	28.2482	2.36467
	RMS-30	24.9074	26.3619	31.6998	27.6564	2.74896
	RSM-42	24.6652	25.4453	31.092	27.0675	2.4023
	RSM-46	25.5432	28.0498	31.6069	28.4	2.85679
	RSM-49	24.057	25.585	30.7008	26.7809	2.72392
	RSM-58	24.2348	25.8166	30.5349	26.8621	2.62729
	RSM-62	24.1938	25.6764	30.6821	26.8508	2.65701
	RSM-70	24.1795	25.3992	30.5035	26.6941	2.51458
	RSM-72	20.5656	22.344	26.9976	23.3024	2.73681
	RSM-73	24.4889	26.2064	31.245	27.3134	2.82451
	RSM-80	20.3178	22.4977	26.9554	23.257	2.93918
	RSM-98	24.3901	26.4799	30.9346	27.2682	2.87811
	RMS-103	23.6462	25.1321	29.9667	26.2483	2.60215
	RSM-104	24.6299	26.4151	31.519	27.5213	2.89144
	RMS-109	19.7191	23.2406	27.0158	23.3252	3.60609
	RMS-112	20.9067	23.2513	27.7343	23.9641	3.05739
	RMS-113	21.1097	22.7102	27.3334	23.7178	2.60807
	RMS-114	24.4854	26.273	31.7704	27.5096	3.02419
	RMS-118	19.9948	22.3187	26.6472	22.9869	2.9921
					mean:	2.76336
					SD	0.287805
