# Supplementary material for: Upregulation of selected HERVW loci in multiple sclerosis
Source: Mob DNA. 2021 Jun 29;12:18. doi: 10.1186/s13100-021-00243-1 (PMC8243764; doi:10.1186/s13100-021-00243-1)
Supplement: Supplementary file 2 — Additional file 2: Table S2. List of HERVW ENV loci according to the GRCh37.p5 version of the human genome database. Loci identified by unbiased read mapping were verified as HERVW loci by comparison with the Repbase Update library of repeats from the Genetic Information Research Institute (GIRI)[23], using the the RepeatMasker program. Nomenclature used in Tables is indicated, the genomic location of each copy as well as alternative names used in the literature. Sequences corresponding to the coordinates listed were downloaded and compared to primer sequences using the “align” function in SerialCloner (version 2-6-1). Identity with primer sequence is indicated in black, mismatches in red. [file 13100_2021_243_MOESM2_ESM.xls]

## Sheet: All samples
Indicator	Locus GRCh37.p5	Region	Homology to primer 1	Homology to primer 2
chr1-1	chr1:55377330-55377730		CTTCCAGAATTGAAGCTCTAAAGC	GGGTTGTGCAGTTGAGATTTCC
chr2-2	chr2:30741934-30742334		CTTCCAGAATTGATGCTGTAAAAC	GGGTTGTGCAGTTGAGATTTCC
chr2-3	chr2:79390513-79390913		CTTCCAGAATCGAAGCTGTAAAAC	GGGTTGTGCAGTTGAGATTTCC
chr2-4	chr2:165514648-165515048		CTTCCAGAATCAAAGCTGTAAAAC	GGGTGGTGCAGTTGAGATTTCC
chr2-5	chr2:176190476-176190876		CTTCCAGAATTGAAGCTGTAAAGC	GGGTTGTGCAGTTGAGATTTCC
chr3-1	chr3:96385885-96386285	3q11.2	CTTCCAGAATTGAAGCTGTAAAGC	GGGTTGTGCAGTTGAGATTTCC
chr3-2	chr3:141539613-141540013		CTTCCAGAATTGAAGCTGTAAAAC	GGGTTGTGCAGTTGAGATTTCC
chr3-3	chr3:142161737-142162137		CTTCCAGAATCGAAGCTGTAAAAC	GGGTGGTGCAGTTGAGATTTCC
chr3-4	chr3:149474461-149474861		CTTCCAGAATTGAAGCTGTAAAGC	GGGTTGTGCAGTTGAGATTTCC
chr3-5	chr3:154696338-154696738		CTTCCAGAATCGAAGCTGTAAAAC	GGGTTGTGCAGTTGAGATTTCC
chr4-1	chr4:73792053-73792453		CTTCCAGAATTGAAGCTGTAAAGC	GGGTTGTGCACTTGAGATTTCC
chr4-2	chr4:83400034-83400434	4q21.22	CTTCCAGAATTGAAGCTGTAAAGC	GAGTTGTGCAGTTGAGATTTCC
chr4-3	chr4:139543582-139543982	4q31.1	CTTCCAGAATCAAAGCTGTAAAGC	GGGTTGTGCAGTTGGGATTTCC
chr4-4	chr4:165578540-165578940		CTTCCAGAATCGAAGCTGTAAAGC	GGGTTGTACATTTGAGATTTCC
chr4-5	chr4:171111550-171111950		CTTCCAGAATCGAAGCTGTAAAAC	GGGTTGTGCAGTTGAGATTTCC
chr5-1	chr5:44113942-44114342	5p12	CTTCCAGAATTGAAGCTGTAAAGC	GGGTTGTGCAGTTGAGATTTCC
chr6-2	chr6:84159363-84159763		CTTCCAGAATTGAAGCTGTAAAAC	GGGTCGTGCAGTTGAGATTTCC
chr6-3	chr6:106682926-106683326		CTTCCAGAATCAAAGCTGTAAAGC	GGGTTGTGCAGTTGAGATTTCC
chr8-1	chr8:49148717-49149117	8q11.21	CTTCCAGAATTGAAACTGTAAAAC	GGGTTGTGCAGTTGAGATTTCC
chr8-2	chr8:74734062-74734462	8q21.11	CTTCCAGAATTGAAGCTGTAAAAC	GGGTTGTGCAGTTGAGATTTCC
chr9-1	chr9:94743580-94743980	9q22.31	CTTCCAGAATTGAAGCTGTAAAGC	GGGTTGTGCAGTTGAGATTTCC
chr9-2	chr9:114099687-114100087	9q31.3	CTTCCAGAATTGAAGCTGTAAAAC	GGGTTGTGCAGCTGAGATTTCC
chr10-1	chr10:62794101-62794501		CTTCCAGAATTGAAGCTGTAAAAC	GGGTCGTGCAGTTGAGATTTCC
chr10-2	chr10:96594541-96594941		CTTCCAGAATTGAAGCTGTAAAAC	GGGTGGTGCAGTTGAGATTTCC
chr11-2	chr11:77569561-77569961		CTTCCAGAATCGAAGCTGTAAAAC	GGGTTGTGCAGTTGAGATTTCC
chr11-3	chr11:86544743-86545143		CTTCCAGAATCGAAGCTGTAAAAC	GGGTTGTGCAGTTGAGATTTCC
chr12-1	chr12:38422288-38422688		CTTCCAGAATCAGAGCTGTAAAGC	GGGTTGTGCAGTTGAGATTTCC
chr12-2	chr12:38867467-38867867		CTTCCAGAATCGAAGCTGTAAAAC	GGGTTGTGCAGTTGAGATTTCC
chr12-3	chr12:51296924-51297324		CTTCCAGAATTGAAGCTGTAAAGC	GGGTTGTGCAGTTGAGATTTCC
chr12-4	chr12:105337042-105337442	12q23.3	CTTCCAGAATCGAAGCTGTAAAGC	GGGTTGTGCAGTTGAGATTTCC
chr14-2	chr14:53828947-53829347		CTTCCAGAATTGAAGCTCTAAAGC	GGGTGGTGCAGTTGAGATTTCC
chr15-1	chr15:55597294-55597694	15q21.3	CTTCCAGAATCGAAGCTGTAAAGC	GGGCTGTGCAGTTGAGATTTCC
chr17-1	chr17:33878854-33879254		CTTCCAGAATCGAAGCTGCAAAGC	GGGTTCTGCAGTTGAGATTTCC
chr17-2	chr17:53089093-53089493		CTTCCAGAATCGAAGCTGTAAAAC	GGTTTGTGCAGTTGAGATTTCC
chr19-1	chr19:22934117-22934517	19p12	CTTCCAGAATCCAAGCTGTAAAGC	GGGTTGTGCAGTTGAGATTTCC
chr19-2	chr19:40577781-40578181	19q13.2	TTTCCAGAATCGAAGCTGTAAAGC	GGGTTGTGCAGTTGAGATTTCC
chr20-1	chr20:53968816-53969216		CTTCCAAAATTGAAGCTGTAAAGC	GTGTTGTGCAGTTGAGATTTCC
chrX-1	chrX:7617425-7617825		CTTTCAGAATCGAAGCTGTAAAGC	GGGTTGTGCAGTTGAGATTTCC
chrX-2	chrX:106295564-106295964	Xq22.3	CTTCCAGAATTGAAGCTGTAAAGC	GGGTTGTGCAGTTGAGATTTCC
