# Supplementary material for: Upregulation of selected HERVW loci in multiple sclerosis
Source: Mob DNA. 2021 Jun 29;12:18. doi: 10.1186/s13100-021-00243-1 (PMC8243764; doi:10.1186/s13100-021-00243-1)
Supplement: Supplementary file 3 — Additional file 3: Table S3. Number of reads mapping to the HERVW copies indicated in each of the five CIS or NDI (control) samples. The total number of reads per sample is indicated. The sum of reads in the CIS and NDI groups is indicated. [file 13100_2021_243_MOESM3_ESM.xls]

## Sheet: All samples
		CIS 49	CIS58	CIS70	CIS73	CIS114	98	99	102	104	106	all CIS	all NDI
Region	Locus GRCh37.p5	Reads	Reads	Reads	Reads	Reads	Reads	Reads	Reads	Reads	Reads
chr1-1	chr1:55377330-55377730	16	0	20	24	1	0	5	3	0	2
chr2-2	chr2:30741934-30742334	5	120	99	28	3	104	100	14	31	2
chr2-3	chr2:79390513-79390913	0	0	0	3	0	0	0	0	0	0
chr2-4	chr2:165514648-165515048	0	1	3	9	1	12	0	0	0	0
chr2-5	chr2:176190476-176190876	987	1057	694	86	1	6	3085	4	0	29
chr3-1	chr3:96385885-96386285	803	441	912	62	3	2	34	18	24	46
chr3-2	chr3:141539613-141540013	0	13	7	18	5	3	0	0	0	0
chr3-3	chr3:142161737-142162137	0	13	3	17	6	18	20	0	1	0
chr3-4	chr3:149474461-149474861	1475	1124	1109	133	40	21	330	215	147	4196
chr3-5	chr3:154696338-154696738	0	25	17	1	1	0	0	0	0	0
chr4-1	chr4:73792053-73792453	0	2	1	0	0	0	0	0	0	0
chr4-2	chr4:83400034-83400434	6241	13641	12782	1361	533	584	14005	1270	2373	1252
chr4-3	chr4:139543582-139543982	20	10	47	7	8	0	0	0	2	4
chr4-4	chr4:165578540-165578940	0	0	5	0	0	0	0	0	0	0
chr4-5	chr4:171111550-171111950	0	3	17	8	0	0	0	0	0	0
chr5-1	chr5:44113942-44114342	1060	1297	1536	94	12	67	138	166	82	109
chr6-2	chr6:84159363-84159763	0	10	1	14	0	3	0	0	0	0
chr6-3	chr6:106682926-106683326	11	55	54	5	2	7	0	8	3	0
chr8-1	chr8:49148717-49149117	0	0	0	4	0	0	0	0	0	0
chr8-2	chr8:74734062-74734462	120	768	923	4379	2512	18381	852	198	142	149
chr9-1	chr9:94743580-94743980	1489	1248	2857	79	5	27	237	44	117	189
chr9-2	chr9:114099687-114100087	2	19	48	12	0	0	1	0	0	0
chr10-1	chr10:62794101-62794501	0	11	6	10	0	0	0	0	0	0
chr10-2	chr10:96594541-96594941	0	2	10	9	0	0	0	0	0	0
chr11-2	chr11:77569561-77569961	12	175	136	192	46	297	44	14	20	11
chr11-3	chr11:86544743-86545143	0	0	0	7	8	27	3	0	0	1
chr12-1	chr12:38422288-38422688	0	22	0	13	0	0	0	0	0	0
chr12-2	chr12:38867467-38867867	0	13	3	14	0	0	0	0	0	0
chr12-3	chr12:51296924-51297324	959	1904	2389	190	81	41	1256	623	421	483
chr12-4	chr12:105337042-105337442	3567	6693	6856	1524	322	1234	6611	4659	4279	4029
chr14-2	chr14:53828947-53829347	3	51	56	306	147	415	65	2	8	4
chr15-1	chr15:55597294-55597694	3031	7478	7299	1010	1300	975	7677	6434	2241	4944
chr17-1	chr17:33878854-33879254	31	574	539	369	88	11	51	171	38	145
chr17-2	chr17:53089093-53089493	1	21	1	10	5	6	3	0	1	1
chr19-1	chr19:22934117-22934517	17	44	110	21	0	0	0	0	1	0
chr19-2	chr19:40577781-40578181	26416	87394	98732	22294	19971	20445	98289	32036	31206	30389
chr20-1	chr20:53968816-53969216	0	1	0	0	0	0	0	0	0	0
chrX-1	chrX:7617425-7617825	0	0	20	0	0	0	0	0	0	0
chrX-2	chrX:106295564-106295964	16126	38846	44105	6546	2338	1806	39011	16783	16208	11689
Total reads		62392	163076	181397	38859	27439	44492	171817	62662	57345	57674	473163	393990		sum
												94632.6	78798		mean
												72245.6	52431.5		SD
